# Supplementary material for: Innovative Techniques for Infection Control and Surveillance in Hospital Settings and Long-Term Care Facilities: A Scoping Review
Source: Antibiotics (Basel). 2024 Jan 13;13(1):77. doi: 10.3390/antibiotics13010077 (PMC10812752; doi:10.3390/antibiotics13010077)
Supplement: Supplementary file 1 [file antibiotics-13-00077-s001.zip]

Archive with 1 entries (1 files):
- antibiotics-2776611-supplementary.pdf
